# Supplementary material for: Age affects the immune system more than a moderate surgical trauma and anesthesia
Source: Sci Rep. 2025 Nov 7;15:38993. doi: 10.1038/s41598-025-26401-6 (PMC12595047; doi:10.1038/s41598-025-26401-6)
Supplement: Supplementary file 1 — Supplementary Material 1 [file 41598_2025_26401_MOESM1_ESM.xlsx]

## Sheet: Tabelle1
Product number	Company*	Product
ABIN6916862	Antibodies-online.de	anti Peripheral Alexa Fluor 647 AB 100µL
11604001	Sarstedt	Lithiummonovette Heparin flüssig 7,5 ml
130-119-786	Miltenyi Biltec B.V. & Co. KG	MPO human mAK APC, 100Tests
80326	ibidi GmbH	µ-Slide Chemotaxis 3D, 10ST
W3500-500ML	Sigma-Aldrich Chemie GmbH	Wasser steril für Zellkultur, 500ml
S8761-100ML	Sigma-Aldrich Chemie GmbH	Sodium bicarbonate, 100ml
P1585-1MG	Sigma-Aldrich Chemie GmbH	Phorbol 12-Myristate 13 Acetate 1 mg
11-0289-42	Life Technologies GmbH	CD28 FITC
11-0039-42	Life Technologies GmbH	CD3 FITC
MA119626	Life Technologies GmbH	CD8 (PE)
17-0049-42	Life Technologies GmbH	Anti-Human CD4 APC
60-00091-12	PluriSelect Life Science UG & co.KG	Leuko Spin Medium, 500ml
207104	WAK-Chemie Medical GmbH	1-Step Polymorphs, 250ml
P04-16516	Pan Biotech GmbH	RPMI1640 o.Phenolrot/L-Glutamin, 500ml
4702S	Cell Signaling Technology	Integrin beta 3 Antibody, 100µl
C1271	Life Technologies GmbH (Invitrogen)	5-(AND-6)-Carboxy Snarf 1x50µg
301306	Biolegend	CD11b PE
304804	Biolegend	CD62L FITC
305118	Biolegend	CD66b APC
F3506	Sigma-Aldrich Chemie GmbH	fMLP 100 mg
P1304MP	Invitrogen	PI 100 mg
300-01A	PeproTech	TNFα 10 µg
D632	Invitrogen Thermo Fischer	DHR123 10 mg
*Products were purchased from 2019 to 2021. Some companies have been acquired and no longer exist in their original form.
