# Supplementary material for: Age affects the immune system more than a moderate surgical trauma and anesthesia
Source: Sci Rep. 2025 Nov 7;15:38993. doi: 10.1038/s41598-025-26401-6 (PMC12595047; doi:10.1038/s41598-025-26401-6)
Supplement: Supplementary file 2 — Supplementary Material 2 [file 41598_2025_26401_MOESM2_ESM.xlsx]

## Sheet: Tabelle1
Additional Patients´ information
Patient Number	Age	sex	height [cm]	weight [kg]	Body Mass Index (BMI)	Comorbidities	Allergies	Immune modifying medication	Smoker yes = 1 no = 0	surgical details (procedure type)	duration [min]	anesthesia LMA = laryngeal mask ITN = endotracheal intubation	sample collection time	Hepatic enzyme: ALT/GPT [U/L]	Hepatic enzymes: AST/GOT [U/L]
1	85	female	174	64	21.1389	hypertension, asthma	Acetylsalicyl Acic, Metamizole			blepharoplasty	89	LMA	15:11:00
2	83	male	178	74	23.3556	Thalamic infarct, hypertension, atrial fibrillation	Acetylsalicyl Acic, Metamizole	Budesonid 0,2 mg p.i. 1-0-0	0	Laparoscopic hernia surgery	233	ITN	13:38:00	28	25
3	72	male		80				Prednisolone 1 mg p.o. 1-0-0		glaucoma surgery	12	LMA	10:15:00	19	21
4	82	male	176	102	32.9287	gout, hypertension				Pars plana vitrectomy (surgery for retinal detachment)	73	LMA	11:15:00	32	29
5	32	female	163	100	37.6378				1	Exzision eines Sinus pilonidalis	7	LMA	11:00:00
6	84	male	182	91	27.4725					Pars plana vitrectomy (surgery for retinal detachment)	33	LMA	11:00:00
7	30	male	175	95	31.0204		allergic rhinitis			strabismus surgery		LMA	10:30:00	17	27
8	85	female	168	68	24.093	Mitral- and tricuspid valve insufficiency				conjunctival coverage	56	LMA	12:30:00	12	17
9	91	female	172	60	20.2812					Amniotic membrane patch for corneal defects	23	LMA	13:30:00	14	26
10	78	male	182	73	22.0384	metastatic prostate cancer				cataract surgery		LMA	09:00:00	19	30
11	78	male	184	90	26.5832	Hypothyreosis				cataract surgery	48	LMA	08:00:00	25	23
12	78	male	170	71	24.5675					cataract surgery	56	LMA	08:00:00
12	81	male	168	92	32.5964	Hypertension, Hypercholesterinaemia, chronic kidney injury				cataract surgery	35	ITN	10:00:00	13	19
13	33	male				Funnel chest			0	nasal septoplasty	20	ITN	09:45:00	19	23
14	77	female	153	53	22.6409	hypertension, asthma	Penicilline, Ciprofloxacine Doxycycline			glaucoma surgery		LMA	09:00:00	17	23
15	78	male	176	70	22.5981	Coronary artery disease with LAD stent DDD pace maker device for AV block III Hypertension Atrial fibrillation Spinal canal stenosis Hyperparathyroidism Chronic kidney disease III° Post-nephrectomy right				cataract surgery		ITN	10:45:00
16	27	female	170	65	22.4913	Hashimoto thyreoiditis				strabismus surgery	57	ITN	07:40:00	23	21
17	32	male	190	95	26.3158	Obstructive Sleep Apnea Syndrome				Amniotic membrane patch for corneal defects		LMA	13:30:00
18	27	female	161	63	24.3046					tympanoplasty	230	ITN	09:15:00	10	18
19	82	male	183	90	26.8745	hypertension, gout, CKD I°				Pars plana vitrectomy (surgery for retinal detachment)	73	ITN	11:00:00	23	26
20	70	male	170	70	24.2215		Acetylsalicylic acid, Paracetamole			cataract surgery	83	ITN	09:00:00	19	19
21	81	m	168	99	35.0765	valvular aortic stenosis, DDD pace maker sense AV-block III°, coronary artery disease				TAVI implantation	786	ITN	10:45:00	47
23	76	m	187	117	33.4582	Severe aortic valve stenosis Coronary artery disease Arterial hypertension Hyperlipidemia History of prostate cancer	Statines			TAVI implantation	910	ITN	07:30:00
24	73	w	158	68	27.2392					glaucoma surgery	777	LMA	10:45:00
25	29	w	175	80	26.1224					blepharoplasty	46	LMA	08:30:00	47	26
26	47	w	165	72	26.4463	Diabetes mellitus type II, Hashimoto thyreoiditis	Nickel			strabismus surgery	98	ITN	08:45:00	26	22
27	20	m	168	71	25.1559					blepharoplasty		ITN
28	36	w	164	76	28.257					Neck fistula resection	59	ITN	07:30:00	11	17
